# Supplementary material for: Use of Proton Pump Inhibitors and the Risk for the Development of Gastric Cancers: A Nationwide Population-Based Cohort Study Using Balanced Operational Definitions
Source: Cancers (Basel). 2022 Oct 21;14(20):5172. doi: 10.3390/cancers14205172 (PMC9600864; doi:10.3390/cancers14205172)
Supplement: Supplementary file 1 [file cancers-14-05172-s001.zip]

Archive with 1 entries (1 files):
- cancers-1967889-supplementary.pdf
